# Supplementary material for: 2-(Hydrazonomethyl)phenol
Source: Acta Crystallogr Sect E Struct Rep Online. 2009 Nov 7;65(Pt 12):o3023. doi: 10.1107/S1600536809045504 (PMC2971797; doi:10.1107/S1600536809045504)
Supplement: Supplementary file 2 [file e-65-o3023-Isup2.hkl]

# 
# h,k,l, Fc-squared, Fo-squared, sigma(Fo-squared) and status flag 
# 
data_I
_shelx_title ' WQM-SYF in P2(1)/c' 
_shelx_refln_list_code          4 
_shelx_F_calc_maximum      126.20 
_exptl_crystal_F_000       288.00 
_reflns_d_resolution_high  0.8380 
 
loop_ 
 _symmetry_equiv_pos_as_xyz 
 'x, y, z' 
 '-x, y+1/2, -z+1/2' 
 '-x, -y, -z' 
 'x, -y-1/2, z-1/2' 
 
_cell_length_a    14.1010 
_cell_length_b     6.0062 
_cell_length_c     8.1979 
_cell_angle_alpha  90.000 
_cell_angle_beta  102.525 
_cell_angle_gamma  90.000 
 
_shelx_F_squared_multiplier     1.000 
 
loop_ 
 _refln_index_h 
 _refln_index_k 
 _refln_index_l 
 _refln_F_squared_calc 
 _refln_F_squared_meas 
 _refln_F_squared_sigma 
 _refln_observed_status 
   2   0   0     2049.67     2050.20     25.89 o 
   3   0   0       36.47       32.94      0.56 o 
   4   0   0      869.19      896.24     10.94 o 
   5   0   0       50.46       46.61      0.79 o 
   6   0   0      922.32     1023.74     12.51 o 
   7   0   0      120.70      149.33      2.13 o 
   8   0   0      484.58      535.14      6.95 o 
   9   0   0        5.10        5.05      0.21 o 
  10   0   0        0.28        0.50      0.14 o 
  11   0   0        4.28        4.25      0.23 o 
  12   0   0       82.83       83.16      1.12 o 
  13   0   0      158.35      149.10      1.75 o 
  14   0   0        0.00        0.32      0.16 o 
  15   0   0        8.66        8.77      0.59 o 
  16   0   0        0.58        0.11      0.25 o 
   1   1   0        4.02        4.51      0.20 o 
   2   1   0      430.30      414.95      3.04 o 
   3   1   0      241.28      234.13      1.78 o 
   4   1   0      148.99      154.72      1.31 o 
   5   1   0      164.53      157.61      1.10 o 
   6   1   0      557.71      581.34      3.71 o 
   7   1   0      292.13      295.22      1.99 o 
   8   1   0      203.30      228.16      1.61 o 
   9   1   0      104.67      106.85      0.88 o 
  10   1   0       10.83       11.98      0.24 o 
  11   1   0       36.26       36.85      0.46 o 
  12   1   0       90.73       89.87      0.87 o 
  13   1   0      115.73      103.37      1.17 o 
  14   1   0       12.99       12.89      0.49 o 
  15   1   0       17.71       14.30      0.53 o 
  16   1   0        8.35       10.73      0.47 o 
   0   2   0     3346.67     3258.71     30.36 o 
   1   2   0      685.89      686.92      4.32 o 
   2   2   0      400.34      396.45      2.56 o 
   3   2   0       49.19       47.07      0.61 o 
   4   2   0      588.52      621.69      4.91 o 
   5   2   0      262.88      281.08      1.89 o 
   6   2   0      122.57      134.73      1.00 o 
   7   2   0        1.84        0.74      0.07 o 
   8   2   0       61.56       57.12      0.66 o 
   9   2   0       15.57       12.82      0.36 o 
  10   2   0       12.64       10.97      0.29 o 
  11   2   0      102.87      105.16      1.20 o 
  12   2   0      122.12      126.13      1.65 o 
  13   2   0       38.77       40.37      0.83 o 
  14   2   0        2.20        2.76      0.23 o 
  15   2   0        0.53        0.32      0.20 o 
   1   3   0       66.35       75.64      0.77 o 
   2   3   0      430.62      463.04      3.52 o 
   3   3   0        0.37        0.91      0.07 o 
   4   3   0      315.20      348.50      2.34 o 
   5   3   0       60.56       63.90      0.72 o 
   6   3   0       56.64       62.32      0.72 o 
   7   3   0       15.54       12.97      0.30 o 
   8   3   0      280.23      280.42      2.99 o 
   9   3   0      247.36      243.59      2.22 o 
  10   3   0       28.85       29.05      0.51 o 
  11   3   0       62.36       63.85      1.89 o 
  12   3   0        0.84        1.06      0.23 o 
  13   3   0        5.79        5.12      0.35 o 
  14   3   0        9.09        9.24      0.45 o 
   0   4   0        0.52        1.15      0.18 o 
   1   4   0       40.73       40.11      0.56 o 
   2   4   0        0.71        0.34      0.11 o 
   3   4   0       59.27       64.09      0.77 o 
   4   4   0      108.00      116.58      1.17 o 
   5   4   0        5.84        6.00      0.24 o 
   6   4   0        0.02        0.14      0.11 o 
   7   4   0      114.58      114.22      1.20 o 
   8   4   0       17.85       18.10      0.41 o 
   9   4   0       18.90       18.84      0.43 o 
  10   4   0      165.60      166.33      2.10 o 
  11   4   0       43.12       44.07      0.92 o 
  12   4   0        0.71        1.15      0.24 o 
  13   4   0        6.11        6.84      0.42 o 
   1   5   0        7.58        7.60      0.60 o 
   2   5   0       96.10       99.14      1.11 o 
   3   5   0        0.05        0.04      0.14 o 
   4   5   0      187.87      201.90      1.88 o 
   5   5   0        7.08        8.00      0.31 o 
   6   5   0        0.01        0.20      0.28 o 
   7   5   0       20.67       20.25      0.46 o 
   8   5   0       15.33       14.44      0.52 o 
   9   5   0       25.75       27.45      0.72 o 
  10   5   0        7.56        7.41      0.43 o 
  11   5   0       22.69       24.25      0.73 o 
   0   6   0        2.36        2.19      0.37 o 
   1   6   0        1.30        1.39      0.23 o 
   2   6   0      107.58      105.39      1.24 o 
   3   6   0       11.09       10.96      0.38 o 
   4   6   0      146.69      141.44      1.75 o 
   5   6   0        0.20        0.12      0.15 o 
   6   6   0        8.27        8.46      0.35 o 
   7   6   0        0.23        0.39      0.21 o 
   8   6   0        7.51        7.52      0.43 o 
   1   7   0        5.00        5.49      0.39 o 
   2   7   0       19.61       24.21      0.71 o 
   3   7   0        6.86        7.55      0.90 o 
 -16   1   1        0.86        1.25      0.24 o 
 -15   1   1        3.48        2.24      0.31 o 
 -14   1   1       16.60       17.65      0.56 o 
 -13   1   1        3.77        3.78      0.29 o 
 -12   1   1        8.65        9.69      0.26 o 
 -11   1   1        2.56        2.88      0.15 o 
 -10   1   1        3.33        3.31      0.12 o 
  -9   1   1      186.31      203.89      1.33 o 
  -8   1   1      249.21      260.12      1.61 o 
  -7   1   1       15.08       17.69      0.23 o 
  -6   1   1      160.80      154.50      0.99 o 
  -5   1   1        2.43        3.29      0.16 o 
  -4   1   1        9.27        9.56      0.14 o 
  -3   1   1       61.53       47.57      0.42 o 
  -2   1   1     1983.65     1988.12     17.27 o 
  -1   1   1     2930.98     2881.88     22.37 o 
   0   1   1      693.53      685.65      4.90 o 
   1   1   1     1254.21     1222.93     15.87 o 
   2   1   1      147.34      134.07      0.84 o 
   3   1   1     1020.35      968.41      6.94 o 
   4   1   1        0.58        1.96      0.11 o 
   5   1   1      416.28      408.54      3.07 o 
   6   1   1      576.11      602.89      5.50 o 
   7   1   1       28.50       35.87      0.48 o 
   8   1   1       66.21       72.74      0.65 o 
   9   1   1       31.95       32.26      0.40 o 
  10   1   1       33.75       29.98      0.48 o 
  11   1   1        4.29        4.15      0.18 o 
  12   1   1       16.06       19.60      0.43 o 
  13   1   1        0.77        0.54      0.16 o 
  14   1   1       17.34       16.69      0.43 o 
  15   1   1        0.28        0.17      0.37 o 
 -16   2   1        0.02       -0.03      0.19 o 
 -15   2   1        6.66        6.11      0.39 o 
 -14   2   1       14.41       14.41      0.54 o 
 -13   2   1      189.87      193.56      1.89 o 
 -12   2   1        6.29        7.00      0.41 o 
 -11   2   1       41.91       41.76      0.64 o 
 -10   2   1        7.00        6.58      0.25 o 
  -9   2   1       85.51       79.59      0.71 o 
  -8   2   1       13.36       13.74      0.23 o 
  -7   2   1       29.15       28.48      0.33 o 
  -6   2   1        6.76        8.55      0.16 o 
  -5   2   1        5.50        7.01      0.14 o 
  -4   2   1       26.24       21.08      0.28 o 
  -3   2   1     1059.46      992.08     10.49 o 
  -2   2   1     1271.10     1173.10     10.96 o 
  -1   2   1       62.20       44.30      0.58 o 
   0   2   1      230.67      226.79      2.42 o 
   1   2   1        0.25        0.11      0.06 o 
   2   2   1      216.66      184.74      1.50 o 
   3   2   1      252.61      270.43      2.55 o 
   4   2   1      462.15      528.10      3.94 o 
   5   2   1       13.31       12.51      0.26 o 
   6   2   1        0.07       -0.08      0.06 o 
   7   2   1       49.31       48.80      0.60 o 
   8   2   1       64.31       66.85      0.77 o 
   9   2   1       41.84       44.11      0.61 o 
  10   2   1      373.20      370.14      3.01 o 
  11   2   1       17.16       17.57      0.41 o 
  12   2   1      119.63      115.93      1.25 o 
  13   2   1        0.23        0.13      0.17 o 
  14   2   1        0.09        1.20      1.22 o 
  15   2   1        0.24        0.43      0.25 o 
 -15   3   1        0.14        0.00      0.20 o 
 -14   3   1        1.53        1.50      0.27 o 
 -13   3   1       93.43      101.11      1.25 o 
 -12   3   1        0.61        0.63      0.17 o 
 -11   3   1       18.38       17.93      0.54 o 
 -10   3   1        4.68        4.10      0.29 o 
  -9   3   1      561.03      542.22      5.24 o 
  -8   3   1       17.02       14.82      0.54 o 
  -7   3   1      128.93      130.62      1.62 o 
  -6   3   1       67.21       65.87      0.61 o 
  -5   3   1      341.61      332.22      2.80 o 
  -4   3   1       34.82       26.46      0.40 o 
  -3   3   1      198.82      218.05      1.70 o 
  -2   3   1       21.70       23.71      1.23 o 
  -1   3   1      472.02      516.24      3.35 o 
   0   3   1      554.24      586.34      3.78 o 
   1   3   1       14.31       13.70      0.28 o 
   2   3   1       64.77       65.40      0.78 o 
   3   3   1      191.63      180.59      1.56 o 
   4   3   1      591.50      621.36      5.62 o 
   5   3   1       21.48       20.98      0.43 o 
   6   3   1      221.57      215.55      1.86 o 
   7   3   1        2.94        3.84      0.19 o 
   8   3   1      216.38      213.07      1.90 o 
   9   3   1        1.85        1.87      0.16 o 
  10   3   1        1.08        1.11      0.15 o 
  11   3   1        3.78        3.08      0.21 o 
  12   3   1        1.29        1.32      0.22 o 
  13   3   1       15.93       17.17      0.57 o 
  14   3   1        0.24        0.22      0.31 o 
 -13   4   1        6.31        7.71      0.45 o 
 -12   4   1        1.65        2.05      0.28 o 
 -11   4   1        7.64        6.38      0.39 o 
 -10   4   1        1.11        0.40      0.20 o 
  -9   4   1       41.99       40.88      0.82 o 
  -8   4   1        0.08        0.15      0.15 o 
  -7   4   1        7.75        8.06      0.32 o 
  -6   4   1        2.09        2.72      0.17 o 
  -5   4   1        0.68        0.56      0.12 o 
  -4   4   1       15.20       16.78      0.35 o 
  -3   4   1        0.52        0.72      0.10 o 
  -2   4   1       46.92       50.66      0.57 o 
  -1   4   1       10.45       12.31      0.37 o 
   0   4   1       82.34       87.36      0.93 o 
   1   4   1       10.81        8.29      0.29 o 
   2   4   1       42.16       33.70      0.52 o 
   3   4   1       56.91       51.62      0.82 o 
   4   4   1      131.78      121.03      1.22 o 
   5   4   1        5.04        4.38      0.24 o 
   6   4   1      117.70      107.75      1.15 o 
   7   4   1        1.70        2.62      0.26 o 
   8   4   1      185.56      189.83      1.80 o 
   9   4   1       22.26       22.28      0.48 o 
  10   4   1       17.41       17.72      0.44 o 
  11   4   1        0.74        0.89      0.21 o 
  12   4   1       11.29       11.24      0.50 o 
  13   4   1        0.23       -0.16      0.19 o 
 -12   5   1       15.29       16.08      0.62 o 
 -11   5   1        1.14        1.61      0.50 o 
 -10   5   1        2.81        2.45      0.29 o 
  -9   5   1        9.47        9.92      0.45 o 
  -8   5   1       18.69       20.11      0.83 o 
  -7   5   1       19.53       18.96      0.57 o 
  -6   5   1        3.00        3.62      0.22 o 
  -5   5   1      316.65      297.32      2.56 o 
  -4   5   1      212.82      206.46      1.90 o 
  -3   5   1        8.15        7.04      0.28 o 
  -2   5   1        0.99        0.66      0.21 o 
  -1   5   1       43.09       43.58      0.65 o 
   0   5   1        7.55        5.94      0.34 o 
   1   5   1      146.84      137.72      1.83 o 
   2   5   1      207.81      203.26      1.89 o 
   3   5   1      146.84      146.43      1.48 o 
   4   5   1       66.26       62.33      0.85 o 
   5   5   1        1.14        1.11      0.23 o 
   6   5   1        3.83        3.67      0.23 o 
   7   5   1       16.72       18.62      0.45 o 
   8   5   1        5.10        3.03      0.24 o 
   9   5   1       13.59       14.52      0.42 o 
  10   5   1        5.06        3.53      0.34 o 
  11   5   1        5.91        4.25      0.36 o 
  -9   6   1       15.06       16.18      0.62 o 
  -8   6   1        3.45        3.15      0.33 o 
  -7   6   1        7.01        6.68      0.57 o 
  -6   6   1       18.29       19.99      0.68 o 
  -5   6   1        1.04        0.69      0.19 o 
  -4   6   1        9.48        8.84      0.36 o 
  -3   6   1       25.44       29.82      0.59 o 
  -2   6   1       28.16       30.67      0.60 o 
  -1   6   1       12.82       14.18      0.50 o 
   0   6   1       27.08       27.48      0.69 o 
   1   6   1        3.43        3.83      0.31 o 
   2   6   1        4.01        4.91      0.33 o 
   3   6   1        3.95        4.47      0.27 o 
   4   6   1       50.72       50.41      0.89 o 
   5   6   1       32.02       32.04      0.64 o 
   6   6   1        3.72        3.34      0.26 o 
   7   6   1        0.73        0.29      0.16 o 
   8   6   1       29.25       30.37      0.64 o 
  -3   7   1       15.36       13.91      0.56 o 
  -2   7   1        1.33        1.19      0.25 o 
  -1   7   1        0.43        0.50      0.23 o 
   0   7   1        9.87        9.68      0.92 o 
   1   7   1       38.02       42.13      1.01 o 
   2   7   1        2.20        3.85      0.35 o 
 -16   0   2      102.22      101.23      2.13 o 
 -15   0   2       33.93       34.07      1.08 o 
 -14   0   2       46.64       45.97      1.22 o 
 -13   0   2       26.21       25.78      0.85 o 
 -12   0   2        9.41        8.57      0.49 o 
 -11   0   2       41.25       41.28      1.03 o 
 -10   0   2      322.30      343.75      4.85 o 
  -9   0   2     1346.56     1428.27     14.26 o 
  -8   0   2       20.54       25.71      0.41 o 
  -7   0   2       30.29       37.99      0.50 o 
  -6   0   2        5.76        8.95      0.19 o 
  -5   0   2      528.19      538.54      4.83 o 
  -4   0   2      756.79      788.60      7.12 o 
  -3   0   2    15925.57    16086.62    414.79 o 
  -2   0   2      249.89      244.79      2.24 o 
  -1   0   2     5698.24     5654.60    160.84 o 
   0   0   2      230.18      194.00      1.81 o 
   1   0   2      502.01      512.61      9.61 o 
   2   0   2      158.99      134.02      1.66 o 
   3   0   2       75.49       61.10      0.57 o 
   4   0   2        1.79        1.88      0.16 o 
   5   0   2       15.82       21.48      0.53 o 
   6   0   2      233.72      202.15      2.03 o 
   7   0   2       58.47       62.07      0.82 o 
   8   0   2      119.13      106.78      1.27 o 
   9   0   2       13.56       12.64      0.46 o 
  10   0   2        3.28        3.50      0.24 o 
  11   0   2       51.92       47.60      0.81 o 
  12   0   2        0.02        0.44      0.22 o 
  13   0   2        2.61        2.43      0.32 o 
  14   0   2        3.68        4.38      0.42 o 
  15   0   2        3.23        3.36      0.41 o 
 -16   1   2        0.77        0.51      0.21 o 
 -15   1   2        0.43       -0.10      0.27 o 
 -14   1   2        1.78        1.33      0.19 o 
 -13   1   2        2.11        1.94      0.21 o 
 -12   1   2        3.02        3.40      0.24 o 
 -11   1   2        9.68        9.46      0.66 o 
 -10   1   2       27.99       26.23      0.42 o 
  -9   1   2        8.99        9.51      0.24 o 
  -8   1   2       40.34       42.40      0.41 o 
  -7   1   2        0.18        0.48      0.07 o 
  -6   1   2       21.44       22.71      0.35 o 
  -5   1   2       12.55       13.05      0.22 o 
  -4   1   2       36.15       38.48      0.42 o 
  -3   1   2     4177.19     4209.55     27.44 o 
  -2   1   2       54.58       54.08      0.49 o 
  -1   1   2     7387.41     7405.48     46.03 o 
   0   1   2      623.45      580.39      3.64 o 
   1   1   2      633.50      589.62      4.96 o 
   2   1   2      309.80      300.93      1.77 o 
   3   1   2        9.95       13.99      0.19 o 
   4   1   2       51.11       48.32      0.64 o 
   5   1   2      446.65      491.81      3.69 o 
   6   1   2      105.35      110.18      1.03 o 
   7   1   2       99.51      104.69      1.02 o 
   8   1   2        0.99        0.85      0.12 o 
   9   1   2      303.29      296.53      2.45 o 
  10   1   2      315.25      293.01      2.46 o 
  11   1   2      183.26      181.67      1.70 o 
  12   1   2      172.56      164.14      1.61 o 
  13   1   2       12.12       15.15      0.73 o 
  14   1   2        6.59        7.35      0.37 o 
  15   1   2        0.19        0.60      0.29 o 
 -16   2   2        8.15        7.64      0.46 o 
 -15   2   2       30.69       33.16      0.85 o 
 -14   2   2       51.06       52.46      1.05 o 
 -13   2   2       33.22       35.59      0.87 o 
 -12   2   2       11.39       11.71      0.45 o 
 -11   2   2       67.64       73.51      0.77 o 
 -10   2   2      210.82      207.42      1.60 o 
  -9   2   2      105.79      105.89      0.93 o 
  -8   2   2        7.73        9.33      0.22 o 
  -7   2   2       45.58       49.79      0.43 o 
  -6   2   2       55.04       46.99      0.41 o 
  -5   2   2       14.19       22.95      0.25 o 
  -4   2   2      669.66      653.10      3.86 o 
  -3   2   2      868.17      887.01      5.00 o 
  -2   2   2       28.76       34.38      0.31 o 
  -1   2   2       85.32       72.37      0.54 o 
   0   2   2      355.14      320.07      2.22 o 
   1   2   2      380.61      351.37      1.89 o 
   2   2   2      168.86      149.73      1.12 o 
   3   2   2      846.41      963.78      6.08 o 
   4   2   2      196.13      223.95      1.84 o 
   5   2   2      155.00      172.80      1.50 o 
   6   2   2        3.11        4.00      0.18 o 
   7   2   2       10.74       10.21      0.27 o 
   8   2   2       78.09       73.61      0.85 o 
   9   2   2       28.58       28.39      0.50 o 
  10   2   2       21.02       25.42      0.49 o 
  11   2   2       11.56       13.32      0.37 o 
  12   2   2       26.77       21.62      0.48 o 
  13   2   2        1.25        1.06      0.17 o 
  14   2   2        0.09       -0.19      0.16 o 
 -15   3   2        4.10        4.23      0.37 o 
 -14   3   2       42.04       43.65      1.22 o 
 -13   3   2       28.19       28.43      1.67 o 
 -12   3   2      153.95      159.77      1.90 o 
 -11   3   2      137.23      138.32      1.46 o 
 -10   3   2       54.49       54.80      0.77 o 
  -9   3   2       42.57       45.39      0.67 o 
  -8   3   2       63.75       62.33      0.66 o 
  -7   3   2      169.91      174.04      1.18 o 
  -6   3   2        0.04        0.52      0.15 o 
  -5   3   2      155.34      177.96      1.18 o 
  -4   3   2        0.61        0.51      0.07 o 
  -3   3   2        4.76        2.85      0.14 o 
  -2   3   2       33.57       40.88      0.39 o 
  -1   3   2      391.89      391.35      2.34 o 
   0   3   2        9.99       11.87      0.18 o 
   1   3   2      146.41      154.49      1.50 o 
   2   3   2       59.14       62.26      0.61 o 
   3   3   2       45.20       41.40      0.91 o 
   4   3   2       51.39       56.85      0.78 o 
   5   3   2      160.61      155.48      1.44 o 
   6   3   2       55.14       52.90      0.69 o 
   7   3   2       18.65       16.94      0.37 o 
   8   3   2       45.25       42.66      0.64 o 
   9   3   2       50.20       47.07      0.69 o 
  10   3   2       24.83       24.52      0.50 o 
  11   3   2        0.38        0.61      0.20 o 
  12   3   2        1.40        1.44      0.19 o 
  13   3   2        3.40        2.75      0.28 o 
 -13   4   2       11.87       11.59      0.42 o 
 -12   4   2       22.76       23.81      0.65 o 
 -11   4   2        0.99        1.08      0.19 o 
 -10   4   2       10.37        9.91      0.35 o 
  -9   4   2       11.73       12.32      0.45 o 
  -8   4   2       15.95       16.17      0.40 o 
  -7   4   2        2.24        3.02      0.25 o 
  -6   4   2       51.27       51.04      0.66 o 
  -5   4   2       40.30       41.17      0.49 o 
  -4   4   2        6.75        5.18      0.18 o 
  -3   4   2        0.01       -0.01      0.08 o 
  -2   4   2       28.44       27.73      0.42 o 
  -1   4   2       18.03       16.78      0.26 o 
   0   4   2        6.98        9.79      0.20 o 
   1   4   2      617.24      648.99      6.59 o 
   2   4   2        0.53        1.56      0.16 o 
   3   4   2      111.74      103.93      1.22 o 
   4   4   2       71.50       68.57      0.85 o 
   5   4   2        4.76        5.08      0.25 o 
   6   4   2       67.60       66.05      1.48 o 
   7   4   2      294.11      284.41      2.48 o 
   8   4   2      155.57      152.14      1.55 o 
   9   4   2       15.94       12.22      0.37 o 
  10   4   2        3.34        2.98      0.22 o 
  11   4   2        0.65        0.74      0.19 o 
  12   4   2        0.02       -0.23      0.15 o 
 -12   5   2       51.33       58.27      0.96 o 
 -11   5   2       39.61       43.16      0.79 o 
 -10   5   2        0.62        0.40      0.17 o 
  -9   5   2        0.07        0.15      0.15 o 
  -8   5   2        0.24        0.54      0.29 o 
  -7   5   2        3.64        4.05      0.29 o 
  -6   5   2        9.27        7.97      0.46 o 
  -5   5   2        0.97        2.37      0.19 o 
  -4   5   2        3.63        3.24      0.21 o 
  -3   5   2        0.14        0.03      0.15 o 
  -2   5   2       12.19       11.48      0.29 o 
  -1   5   2       29.92       29.91      0.53 o 
   0   5   2        3.04        3.76      0.28 o 
   1   5   2      292.80      292.23      3.44 o 
   2   5   2       26.81       29.73      0.67 o 
   3   5   2       14.29       12.87      0.38 o 
   4   5   2       59.35       58.69      0.85 o 
   5   5   2        0.31        0.17      0.18 o 
   6   5   2        4.04        3.75      0.23 o 
   7   5   2       14.15       14.92      0.42 o 
   8   5   2        0.06        0.06      0.13 o 
   9   5   2        0.32        0.67      0.17 o 
  10   5   2        7.52        8.18      0.35 o 
  -9   6   2        0.08        0.07      0.16 o 
  -8   6   2        0.70        0.14      0.17 o 
  -7   6   2       70.50       64.21      0.97 o 
  -6   6   2        9.46        9.69      0.38 o 
  -5   6   2      199.93      203.11      3.99 o 
  -4   6   2        2.84        1.98      0.24 o 
  -3   6   2       18.05       17.74      0.46 o 
  -2   6   2        2.60        2.35      0.21 o 
  -1   6   2        0.12        0.08      0.17 o 
   0   6   2       14.08       13.77      0.49 o 
   1   6   2        5.92        5.63      0.36 o 
   2   6   2        5.47        5.01      0.34 o 
   3   6   2       10.07       10.52      0.68 o 
   4   6   2        0.04        0.19      0.20 o 
   5   6   2        1.26        0.91      0.22 o 
   6   6   2        2.32        2.65      0.29 o 
   7   6   2        5.44        5.02      0.29 o 
  -1   7   2       30.22       34.70      1.72 o 
   0   7   2        0.33        0.12      0.23 o 
 -16   1   3       11.94       12.99      1.02 o 
 -15   1   3        1.19        1.40      0.19 o 
 -14   1   3        9.08        8.42      0.39 o 
 -13   1   3       10.56       10.40      0.41 o 
 -12   1   3        5.91        6.20      0.32 o 
 -11   1   3       38.88       38.50      0.73 o 
 -10   1   3       12.17       12.74      0.39 o 
  -9   1   3        0.53        0.46      0.36 o 
  -8   1   3       50.92       57.12      0.78 o 
  -7   1   3        8.39        8.91      0.25 o 
  -6   1   3      107.22       98.17      1.08 o 
  -5   1   3       26.55       34.13      0.42 o 
  -4   1   3      120.29       99.79      0.74 o 
  -3   1   3      528.63      491.74      3.66 o 
  -2   1   3     1723.70     1792.46     27.01 o 
  -1   1   3      471.97      492.90      3.30 o 
   0   1   3      148.27      135.45      0.98 o 
   1   1   3       28.21       37.12      0.39 o 
   2   1   3      137.16      131.53      0.97 o 
   3   1   3      726.00      755.48      4.78 o 
   4   1   3       58.99       75.59      0.58 o 
   5   1   3       23.23       38.66      0.50 o 
   6   1   3        1.60        1.36      0.16 o 
   7   1   3       60.73       54.12      0.66 o 
   8   1   3        2.21        2.62      0.17 o 
   9   1   3      241.66      237.40      2.07 o 
  10   1   3        0.34        0.49      0.17 o 
  11   1   3        2.33        1.68      0.21 o 
  12   1   3        2.75        2.28      0.28 o 
  13   1   3        1.27        0.76      0.21 o 
  14   1   3        6.97        8.18      0.41 o 
 -16   2   3       15.61       16.78      0.64 o 
 -15   2   3        0.74        0.77      0.24 o 
 -14   2   3       12.65       13.74      0.73 o 
 -13   2   3        5.74        6.49      0.40 o 
 -12   2   3      181.29      185.51      1.82 o 
 -11   2   3        9.29        9.55      0.32 o 
 -10   2   3       95.03       92.99      0.94 o 
  -9   2   3        6.11        5.30      0.19 o 
  -8   2   3       26.81       21.96      0.34 o 
  -7   2   3       62.47       54.54      0.57 o 
  -6   2   3      100.26      105.97      1.04 o 
  -5   2   3      352.00      364.75      2.17 o 
  -4   2   3      242.72      259.24      1.59 o 
  -3   2   3      199.06      190.95      1.21 o 
  -2   2   3      427.40      466.40      2.71 o 
  -1   2   3       64.94       77.51      0.57 o 
   0   2   3      242.11      258.88      1.67 o 
   1   2   3      349.29      394.71      2.32 o 
   2   2   3      121.15      116.56      0.81 o 
   3   2   3       47.99       47.63      0.46 o 
   4   2   3      181.67      174.07      1.19 o 
   5   2   3      615.72      626.95      4.09 o 
   6   2   3       29.00       27.73      0.40 o 
   7   2   3       36.66       37.79      0.49 o 
   8   2   3        3.07        2.53      0.17 o 
   9   2   3      127.13      120.01      1.26 o 
  10   2   3        0.01        0.05      0.11 o 
  11   2   3       29.60       23.03      0.49 o 
  12   2   3        0.01        0.08      0.20 o 
  13   2   3        0.00        0.28      0.17 o 
 -15   3   3        0.05        0.14      0.22 o 
 -14   3   3       38.00       42.94      1.31 o 
 -13   3   3        2.31        2.88      0.32 o 
 -12   3   3      122.55      121.20      2.29 o 
 -11   3   3        1.90        1.81      0.19 o 
 -10   3   3       14.70       17.78      0.42 o 
  -9   3   3       11.04        9.43      0.26 o 
  -8   3   3       83.38       84.73      0.82 o 
  -7   3   3        0.33        0.50      0.10 o 
  -6   3   3       23.36       21.52      0.34 o 
  -5   3   3       25.93       25.13      0.30 o 
  -4   3   3      146.86      168.98      1.14 o 
  -3   3   3        1.31        3.14      0.12 o 
  -2   3   3      146.20      134.09      0.93 o 
  -1   3   3      499.22      470.64      2.77 o 
   0   3   3       15.33       13.29      0.20 o 
   1   3   3       14.14       16.73      0.25 o 
   2   3   3       54.50       59.06      0.62 o 
   3   3   3        9.37       13.50      0.27 o 
   4   3   3       27.04       33.03      0.51 o 
   5   3   3       11.29        8.79      0.44 o 
   6   3   3        6.01        7.55      0.27 o 
   7   3   3       35.31       32.03      0.71 o 
   8   3   3        4.91        4.92      0.31 o 
   9   3   3       42.05       40.80      0.66 o 
  10   3   3       33.99       33.15      0.73 o 
  11   3   3        0.01        0.26      0.13 o 
  12   3   3        3.17        4.69      0.35 o 
 -13   4   3        1.03        1.17      0.26 o 
 -12   4   3        1.90        2.22      0.23 o 
 -11   4   3        0.47        0.17      0.15 o 
 -10   4   3        1.70        2.04      0.20 o 
  -9   4   3        0.02        0.12      0.13 o 
  -8   4   3      101.02      100.38      1.43 o 
  -7   4   3       38.43       42.03      0.55 o 
  -6   4   3       39.61       32.59      0.46 o 
  -5   4   3        7.81        6.18      0.21 o 
  -4   4   3       18.68       18.70      0.29 o 
  -3   4   3      104.06      101.72      0.80 o 
  -2   4   3        3.73        5.04      0.16 o 
  -1   4   3       13.59       15.51      0.30 o 
   0   4   3      217.38      203.07      1.55 o 
   1   4   3      317.89      297.46      2.48 o 
   2   4   3       39.88       39.89      0.61 o 
   3   4   3        2.51        2.58      0.19 o 
   4   4   3       33.36       33.17      0.56 o 
   5   4   3      297.86      302.62      2.60 o 
   6   4   3        4.26        3.31      0.22 o 
   7   4   3        7.79       12.44      0.37 o 
   8   4   3       21.79       22.69      0.50 o 
   9   4   3       33.22       32.38      0.62 o 
  10   4   3        2.06        1.99      0.21 o 
  11   4   3        0.32        1.30      0.19 o 
 -11   5   3        0.12        0.02      0.16 o 
 -10   5   3        2.28        1.97      0.22 o 
  -9   5   3       19.01       19.89      0.87 o 
  -8   5   3       98.66       95.96      1.25 o 
  -7   5   3       30.37       30.81      0.66 o 
  -6   5   3       53.65       47.67      0.73 o 
  -5   5   3       23.42       21.54      0.46 o 
  -4   5   3       13.46       12.39      0.26 o 
  -3   5   3        0.33        0.14      0.10 o 
  -2   5   3        7.73        6.71      0.41 o 
  -1   5   3       83.44       77.97      0.81 o 
   0   5   3       79.73       81.32      0.98 o 
   1   5   3       16.14       13.76      1.27 o 
   2   5   3       33.88       35.65      0.74 o 
   3   5   3        5.97        7.00      0.36 o 
   4   5   3       11.47       13.69      0.40 o 
   5   5   3       78.82       68.04      1.54 o 
   6   5   3        0.81        0.61      0.16 o 
   7   5   3       35.69       33.82      0.65 o 
   8   5   3        6.16        5.38      0.44 o 
   9   5   3        0.05        0.08      0.14 o 
  -8   6   3        6.73        9.69      0.40 o 
  -7   6   3        8.22        9.33      0.58 o 
  -6   6   3       40.42       48.59      1.02 o 
  -5   6   3       59.29       58.59      2.81 o 
  -4   6   3       12.04       12.48      0.52 o 
  -3   6   3        5.42        5.25      0.36 o 
  -2   6   3        7.51        7.18      0.31 o 
  -1   6   3        0.10        0.83      0.21 o 
   0   6   3       26.32       28.11      0.71 o 
   1   6   3       50.32       52.70      0.99 o 
   2   6   3       12.17       11.71      0.63 o 
   3   6   3        2.90        2.53      0.27 o 
   4   6   3       11.83       13.95      0.51 o 
   5   6   3        9.62       12.42      0.43 o 
   6   6   3        0.16        0.39      0.18 o 
 -16   0   4        5.50        4.77      0.49 o 
 -15   0   4        1.48        2.05      0.37 o 
 -14   0   4       13.92       13.62      0.70 o 
 -13   0   4       84.91       90.98      1.91 o 
 -12   0   4      138.29      139.94      2.50 o 
 -11   0   4       15.59       14.10      0.63 o 
 -10   0   4      160.55      167.05      2.75 o 
  -9   0   4        9.28        9.60      0.52 o 
  -8   0   4      122.73      124.44      2.12 o 
  -7   0   4      101.72      109.10      1.89 o 
  -6   0   4       56.91       69.10      1.05 o 
  -5   0   4       71.22       80.58      0.90 o 
  -4   0   4       34.00       37.54      1.20 o 
  -3   0   4       73.93       57.49      0.71 o 
  -2   0   4        7.75       11.17      0.27 o 
  -1   0   4       28.80       20.37      0.37 o 
   0   0   4       10.10       13.72      0.31 o 
   1   0   4      183.02      197.71      1.99 o 
   2   0   4        6.98        8.05      0.76 o 
   3   0   4      296.26      270.11      2.66 o 
   4   0   4        6.37        3.92      0.20 o 
   5   0   4       43.25       33.78      0.59 o 
   6   0   4        0.27        0.07      0.14 o 
   7   0   4      201.77      212.83      3.27 o 
   8   0   4      483.71      464.03      6.38 o 
   9   0   4      239.87      219.89      3.48 o 
  10   0   4       33.56       36.40      1.10 o 
  11   0   4        9.07        8.98      0.57 o 
  12   0   4       43.67       44.17      1.27 o 
  13   0   4        0.01        0.04      0.24 o 
 -16   1   4        3.18        3.54      0.33 o 
 -15   1   4        0.67        0.31      0.20 o 
 -14   1   4        7.42        6.66      0.37 o 
 -13   1   4       17.03       20.02      0.58 o 
 -12   1   4       61.04       63.66      1.05 o 
 -11   1   4       99.37       96.14      1.33 o 
 -10   1   4      105.24       99.82      1.34 o 
  -9   1   4       12.54       11.10      0.58 o 
  -8   1   4       44.84       39.15      0.70 o 
  -7   1   4       36.99       35.66      0.47 o 
  -6   1   4      615.04      642.96      7.77 o 
  -5   1   4      215.82      219.18      1.99 o 
  -4   1   4     4173.32     4231.00     31.01 o 
  -3   1   4      162.15      143.69      1.05 o 
  -2   1   4        1.98        4.15      0.13 o 
  -1   1   4        3.65        3.27      0.12 o 
   0   1   4      695.08      711.04      4.51 o 
   1   1   4       22.59       21.74      0.32 o 
   2   1   4       90.79      100.38      0.83 o 
   3   1   4       26.67       26.56      0.39 o 
   4   1   4      170.39      176.83      1.18 o 
   5   1   4       10.38       13.07      0.22 o 
   6   1   4       61.64       63.54      0.87 o 
   7   1   4       63.20       62.04      0.97 o 
   8   1   4      261.17      261.71      2.79 o 
   9   1   4      190.05      191.78      2.22 o 
  10   1   4        0.57        0.80      0.18 o 
  11   1   4        1.52        2.22      0.39 o 
  12   1   4        1.12        0.84      0.20 o 
  13   1   4        0.78        0.93      0.31 o 
 -15   2   4        1.94        2.57      0.32 o 
 -14   2   4        6.53        8.55      0.36 o 
 -13   2   4      121.34      119.64      1.37 o 
 -12   2   4       73.61       76.69      1.00 o 
 -11   2   4       33.79       35.89      0.86 o 
 -10   2   4        3.18        2.78      0.20 o 
  -9   2   4       33.84       30.71      0.60 o 
  -8   2   4        0.02        0.16      0.08 o 
  -7   2   4       31.45       26.93      0.38 o 
  -6   2   4       15.37       15.83      0.28 o 
  -5   2   4      113.74      119.18      1.13 o 
  -4   2   4      213.61      207.96      1.33 o 
  -3   2   4       51.54       39.17      0.37 o 
  -2   2   4      290.13      265.86      1.64 o 
  -1   2   4        0.57        0.13      0.05 o 
   0   2   4       73.85      100.50      0.78 o 
   1   2   4      106.82      128.51      0.90 o 
   2   2   4      257.53      255.39      1.80 o 
   3   2   4       12.07       11.90      0.30 o 
   4   2   4      134.28      137.44      1.14 o 
   5   2   4       32.60       30.87      0.48 o 
   6   2   4        3.36        2.58      0.22 o 
   7   2   4        5.38        6.16      0.25 o 
   8   2   4       18.14       17.84      0.40 o 
   9   2   4      104.26       97.29      1.39 o 
  10   2   4        0.02        0.18      0.18 o 
  11   2   4       11.01        9.05      0.47 o 
  12   2   4        0.00       -0.05      0.16 o 
 -14   3   4       37.15       37.21      0.93 o 
 -13   3   4        2.62        2.30      0.29 o 
 -12   3   4        3.57        3.35      0.32 o 
 -11   3   4       13.79       13.20      0.48 o 
 -10   3   4       13.59       13.34      0.32 o 
  -9   3   4        3.29        3.43      0.18 o 
  -8   3   4       20.82       20.90      0.37 o 
  -7   3   4        9.99        9.96      0.26 o 
  -6   3   4        0.18        0.00      0.08 o 
  -5   3   4       12.50       12.55      0.27 o 
  -4   3   4       54.50       54.67      0.50 o 
  -3   3   4        3.80        4.61      0.15 o 
  -2   3   4       11.16       10.35      0.20 o 
  -1   3   4       69.74       70.85      0.59 o 
   0   3   4      358.97      352.89      2.41 o 
   1   3   4       86.43       88.55      0.96 o 
   2   3   4        6.72        6.09      0.23 o 
   3   3   4       16.89       15.49      0.36 o 
   4   3   4        0.72        0.42      0.10 o 
   5   3   4        2.62        2.28      0.18 o 
   6   3   4       81.23       71.96      1.18 o 
   7   3   4       23.75       20.82      0.46 o 
   8   3   4        8.76        8.30      0.31 o 
   9   3   4        0.16        0.20      0.13 o 
  10   3   4        3.15        2.55      0.26 o 
  11   3   4        5.41        4.69      0.38 o 
 -13   4   4       18.63       20.23      0.69 o 
 -12   4   4       12.58       13.49      0.56 o 
 -11   4   4        2.67        3.25      0.35 o 
 -10   4   4        8.21        8.57      0.34 o 
  -9   4   4        3.18        3.03      0.27 o 
  -8   4   4       16.46       15.06      0.45 o 
  -7   4   4        3.78        2.36      0.16 o 
  -6   4   4        3.98        2.16      0.16 o 
  -5   4   4        2.67        2.00      0.14 o 
  -4   4   4        9.51        9.49      0.25 o 
  -3   4   4        1.59        2.21      0.13 o 
  -2   4   4      529.25      550.19      3.69 o 
  -1   4   4        2.95        4.90      0.24 o 
   0   4   4      377.00      357.69      2.93 o 
   1   4   4        9.95        7.58      0.28 o 
   2   4   4        0.09        0.17      0.11 o 
   3   4   4        1.81        2.49      0.34 o 
   4   4   4      114.89      111.46      1.24 o 
   5   4   4      147.00      144.98      1.50 o 
   6   4   4       21.02       14.49      0.40 o 
   7   4   4        2.65        1.01      0.16 o 
   8   4   4        0.01       -0.08      0.12 o 
   9   4   4        1.40        1.46      0.19 o 
  10   4   4        0.11        0.39      0.15 o 
 -11   5   4        1.28        1.20      0.21 o 
 -10   5   4        2.33        2.72      0.24 o 
  -9   5   4       14.31       13.61      0.43 o 
  -8   5   4       39.21       36.75      0.67 o 
  -7   5   4        8.29        6.27      0.30 o 
  -6   5   4       11.30       11.42      0.36 o 
  -5   5   4        7.54        6.71      0.32 o 
  -4   5   4        0.37        0.40      0.24 o 
  -3   5   4        6.26        7.15      0.48 o 
  -2   5   4       19.81       20.82      0.63 o 
  -1   5   4       18.12       18.26      0.44 o 
   0   5   4        0.17       -0.03      0.12 o 
   1   5   4       42.92       41.90      0.77 o 
   2   5   4        1.21        1.23      0.21 o 
   3   5   4       21.62       22.31      0.61 o 
   4   5   4       47.13       44.69      1.37 o 
   5   5   4       17.99       19.07      0.77 o 
   6   5   4       26.99       26.51      0.59 o 
   7   5   4       24.03       24.66      0.57 o 
   8   5   4        4.50        4.10      0.28 o 
  -7   6   4        0.42       -0.25      0.28 o 
  -6   6   4       16.72       16.71      0.60 o 
  -5   6   4        0.56        0.44      0.21 o 
  -4   6   4        1.17        1.09      0.38 o 
  -3   6   4       22.96       23.06      0.97 o 
  -2   6   4       32.83       37.10      0.85 o 
  -1   6   4        1.45        1.23      0.19 o 
   0   6   4        4.17        5.03      0.35 o 
   1   6   4        2.76        3.31      0.31 o 
   2   6   4        1.07        1.91      0.31 o 
   3   6   4       16.40       17.71      0.60 o 
   4   6   4        4.39        7.46      0.43 o 
 -15   1   5        4.41        4.66      0.35 o 
 -14   1   5        1.56        1.33      0.42 o 
 -13   1   5       10.49       10.99      0.46 o 
 -12   1   5        1.63        1.22      0.23 o 
 -11   1   5       18.30       19.13      0.55 o 
 -10   1   5        0.86        0.89      0.18 o 
  -9   1   5        1.02        1.55      0.30 o 
  -8   1   5        8.18        8.56      0.35 o 
  -7   1   5       22.70       24.88      0.63 o 
  -6   1   5       13.91        9.70      0.26 o 
  -5   1   5       98.51      107.01      1.04 o 
  -4   1   5       89.30      104.11      0.96 o 
  -3   1   5        8.85        6.69      0.17 o 
  -2   1   5        4.63        4.80      0.16 o 
  -1   1   5       38.31       39.07      0.44 o 
   0   1   5      390.31      395.64      2.66 o 
   1   1   5       10.33       15.03      0.27 o 
   2   1   5        3.65        8.31      0.21 o 
   3   1   5        1.91        1.26      0.10 o 
   4   1   5        2.49        3.02      0.41 o 
   5   1   5        2.08        2.46      0.17 o 
   6   1   5      247.97      242.61      2.15 o 
   7   1   5        3.83        3.48      0.42 o 
   8   1   5       44.12       42.83      0.85 o 
   9   1   5       13.85       13.14      0.47 o 
  10   1   5        1.05        1.42      0.28 o 
  11   1   5        9.37       10.54      0.46 o 
  12   1   5        0.17        0.35      0.20 o 
 -15   2   5       34.83       35.91      0.80 o 
 -14   2   5        0.60        0.90      0.20 o 
 -13   2   5      120.13      116.86      1.52 o 
 -12   2   5        7.10        7.06      0.68 o 
 -11   2   5        7.53        7.60      0.31 o 
 -10   2   5        5.89        5.40      0.26 o 
  -9   2   5        0.28        0.21      0.11 o 
  -8   2   5       28.49       26.92      0.50 o 
  -7   2   5       28.66       32.43      0.45 o 
  -6   2   5       76.03       74.05      0.73 o 
  -5   2   5      574.48      583.38      5.63 o 
  -4   2   5      305.95      309.05      2.27 o 
  -3   2   5       11.60       12.02      0.21 o 
  -2   2   5        8.77        6.62      0.21 o 
  -1   2   5       89.43       84.63      0.67 o 
   0   2   5       51.90       50.72      0.54 o 
   1   2   5       87.41       82.69      0.76 o 
   2   2   5      284.85      295.47      2.45 o 
   3   2   5        2.68        2.69      0.18 o 
   4   2   5       17.00       16.58      0.38 o 
   5   2   5        4.08        4.64      0.38 o 
   6   2   5        0.27        0.10      0.13 o 
   7   2   5        1.89        2.35      0.24 o 
   8   2   5       18.99       19.59      0.57 o 
   9   2   5        0.17        0.20      0.17 o 
  10   2   5       13.05       12.13      0.72 o 
  11   2   5        6.17        7.00      0.33 o 
 -14   3   5        0.84        0.63      0.25 o 
 -13   3   5        1.13        1.55      0.26 o 
 -12   3   5        7.95        6.98      0.33 o 
 -11   3   5        0.15       -0.03      0.13 o 
 -10   3   5        4.59        4.69      0.25 o 
  -9   3   5        4.91        4.47      0.30 o 
  -8   3   5        1.36        1.11      0.13 o 
  -7   3   5        3.98        4.24      0.19 o 
  -6   3   5       60.52       57.47      0.65 o 
  -5   3   5        3.01        2.72      0.35 o 
  -4   3   5       21.92       19.25      0.33 o 
  -3   3   5        0.11        0.09      0.18 o 
  -2   3   5       51.78       54.71      0.59 o 
  -1   3   5      209.93      215.79      1.61 o 
   0   3   5       59.94       63.98      0.79 o 
   1   3   5        7.80       10.97      0.32 o 
   2   3   5       41.04       49.61      0.70 o 
   3   3   5       16.31       13.14      0.36 o 
   4   3   5        6.05        6.44      0.27 o 
   5   3   5       27.10       23.61      0.50 o 
   6   3   5       88.40       78.83      0.99 o 
   7   3   5        3.42        4.10      0.54 o 
   8   3   5       21.81       17.50      0.57 o 
   9   3   5        0.97        0.39      0.30 o 
  10   3   5        0.09        1.02      0.23 o 
 -12   4   5        0.56        1.28      0.26 o 
 -11   4   5       28.11       30.32      0.78 o 
 -10   4   5        2.49        2.86      0.35 o 
  -9   4   5      115.81      110.33      1.09 o 
  -8   4   5       25.96       26.23      0.52 o 
  -7   4   5        1.40        1.31      0.14 o 
  -6   4   5        0.06        0.19      0.10 o 
  -5   4   5       39.73       39.23      0.53 o 
  -4   4   5       46.31       43.53      0.65 o 
  -3   4   5       47.18       44.79      0.84 o 
  -2   4   5       46.29       43.23      0.65 o 
  -1   4   5      106.54      109.18      1.18 o 
   0   4   5       59.98       60.12      0.81 o 
   1   4   5        2.31        2.02      0.18 o 
   2   4   5       39.97       40.52      0.66 o 
   3   4   5        4.08        4.62      0.25 o 
   4   4   5       19.16       25.22      0.54 o 
   5   4   5        7.01        9.26      0.46 o 
   6   4   5        1.58        1.08      0.21 o 
   7   4   5       16.68       14.33      0.52 o 
   8   4   5        1.24        1.33      0.20 o 
 -10   5   5        0.04        0.02      0.16 o 
  -9   5   5        2.77        1.96      0.22 o 
  -8   5   5        2.39        1.96      0.26 o 
  -7   5   5        0.26        0.22      0.15 o 
  -6   5   5        0.09       -0.07      0.17 o 
  -5   5   5        2.24        2.00      0.36 o 
  -4   5   5       41.71       35.41      1.05 o 
  -3   5   5        0.03       -0.10      0.16 o 
  -2   5   5        2.99        1.80      0.24 o 
  -1   5   5        7.52        8.10      0.41 o 
   0   5   5        4.04        3.21      0.23 o 
   1   5   5        1.31        0.71      0.19 o 
   2   5   5       56.51       55.15      0.84 o 
   3   5   5        0.35        0.26      0.25 o 
   4   5   5      113.67      116.52      3.90 o 
   5   5   5        0.08        0.35      0.22 o 
   6   5   5        3.72        3.78      0.32 o 
  -5   6   5        0.02       -0.39      0.27 o 
  -4   6   5        0.27        0.71      0.35 o 
  -3   6   5       34.92       36.58      0.87 o 
  -2   6   5       16.76       17.92      0.62 o 
  -1   6   5        3.96        4.24      0.42 o 
   0   6   5        4.32        3.43      0.33 o 
   1   6   5        9.89       11.35      0.50 o 
 -15   0   6        1.51        1.57      0.41 o 
 -14   0   6        3.26        3.73      0.47 o 
 -13   0   6        4.41        3.84      0.47 o 
 -12   0   6       14.59       12.30      0.69 o 
 -11   0   6        8.29        8.31      0.57 o 
 -10   0   6       19.08       18.50      0.78 o 
  -9   0   6        9.56        9.35      0.58 o 
  -8   0   6       56.25       56.26      1.35 o 
  -7   0   6      257.83      256.42      3.94 o 
  -6   0   6        1.47        1.62      0.29 o 
  -5   0   6       86.60       88.61      1.74 o 
  -4   0   6       13.03       14.33      0.36 o 
  -3   0   6      110.61      121.21      1.41 o 
  -2   0   6      103.77      109.80      1.32 o 
  -1   0   6      219.38      202.25      2.48 o 
   0   0   6        0.00       -0.16      0.16 o 
   1   0   6       50.28       51.70      0.82 o 
   2   0   6        8.06        6.89      0.29 o 
   3   0   6       30.45       27.58      0.58 o 
   4   0   6       51.87       58.82      0.93 o 
   5   0   6      435.31      426.45      4.21 o 
   6   0   6      435.42      440.41      4.37 o 
   7   0   6      240.78      250.06      3.98 o 
   8   0   6       67.04       66.40      1.64 o 
   9   0   6       27.63       29.94      1.08 o 
  10   0   6        6.72        6.84      0.56 o 
 -15   1   6       18.18       18.63      0.67 o 
 -14   1   6       98.31       99.06      4.15 o 
 -13   1   6      114.59      114.14      1.66 o 
 -12   1   6        0.82        0.72      0.23 o 
 -11   1   6        0.25        0.20      0.18 o 
 -10   1   6        0.12        0.08      0.17 o 
  -9   1   6        4.51        4.14      0.30 o 
  -8   1   6       63.46       61.98      1.03 o 
  -7   1   6      413.53      409.18      5.24 o 
  -6   1   6        0.54        0.49      0.17 o 
  -5   1   6       54.63       55.25      0.81 o 
  -4   1   6       12.45       11.88      0.30 o 
  -3   1   6      105.94      106.52      0.91 o 
  -2   1   6        2.69        4.00      0.18 o 
  -1   1   6      196.52      207.48      1.56 o 
   0   1   6       57.70       58.71      0.62 o 
   1   1   6        3.75        4.00      0.17 o 
   2   1   6        0.05       -0.10      0.07 o 
   3   1   6        0.90        0.57      0.10 o 
   4   1   6       10.79       10.59      0.32 o 
   5   1   6       24.76       25.99      0.51 o 
   6   1   6        5.26        6.09      0.52 o 
   7   1   6       15.52       15.28      0.58 o 
   8   1   6       13.67       11.98      0.48 o 
   9   1   6        0.01       -0.15      0.21 o 
  10   1   6        0.13        0.30      0.23 o 
 -14   2   6        8.73        9.23      0.40 o 
 -13   2   6        0.05        0.04      0.17 o 
 -12   2   6        2.96        2.41      0.23 o 
 -11   2   6        2.20        1.78      0.22 o 
 -10   2   6        1.01        1.30      0.19 o 
  -9   2   6        0.06        0.18      0.19 o 
  -8   2   6        1.82        2.41      0.19 o 
  -7   2   6      172.03      159.73      2.98 o 
  -6   2   6        0.87        1.05      0.13 o 
  -5   2   6      287.46      277.85      2.04 o 
  -4   2   6        0.46        1.26      0.15 o 
  -3   2   6        5.55        4.50      0.22 o 
  -2   2   6       16.18       18.69      0.32 o 
  -1   2   6       10.75       12.98      0.28 o 
   0   2   6        0.07        0.11      0.09 o 
   1   2   6       65.90       66.82      0.83 o 
   2   2   6        0.00       -0.08      0.17 o 
   3   2   6        0.50        0.57      0.13 o 
   4   2   6        6.25        7.00      0.28 o 
   5   2   6       92.45       95.44      1.43 o 
   6   2   6       50.00       53.00      0.80 o 
   7   2   6        4.52        4.61      0.32 o 
   8   2   6       32.62       30.87      0.77 o 
   9   2   6        3.23        3.30      0.38 o 
 -13   3   6        0.01       -0.17      0.15 o 
 -12   3   6        2.74        2.65      0.24 o 
 -11   3   6        2.59        2.15      0.25 o 
 -10   3   6        0.63        0.79      0.17 o 
  -9   3   6        6.22        7.30      0.31 o 
  -8   3   6       11.38       10.80      0.35 o 
  -7   3   6        9.51        7.73      0.25 o 
  -6   3   6        2.39        2.28      0.20 o 
  -5   3   6       31.27       30.73      0.54 o 
  -4   3   6       39.87       38.19      0.60 o 
  -3   3   6      361.52      368.14      3.92 o 
  -2   3   6       17.01       17.42      0.51 o 
  -1   3   6      130.33      128.15      1.31 o 
   0   3   6       35.18       31.24      0.54 o 
   1   3   6       11.52       12.66      0.35 o 
   2   3   6        5.28        6.31      0.42 o 
   3   3   6       51.45       45.61      0.72 o 
   4   3   6       21.03       18.72      0.46 o 
   5   3   6        6.75        4.92      0.27 o 
   6   3   6        4.91        7.18      0.39 o 
   7   3   6        0.74        0.57      0.25 o 
   8   3   6       15.59       14.52      0.55 o 
 -11   4   6        0.92        0.56      0.22 o 
 -10   4   6        7.76        6.62      0.33 o 
  -9   4   6       15.16       14.53      0.43 o 
  -8   4   6        1.59        1.92      0.17 o 
  -7   4   6        1.03        0.83      0.17 o 
  -6   4   6        8.30        9.11      0.53 o 
  -5   4   6       91.86       94.84      1.12 o 
  -4   4   6        5.83        6.05      0.36 o 
  -3   4   6      168.86      164.07      2.03 o 
  -2   4   6        3.20        2.12      0.52 o 
  -1   4   6        0.02        0.04      0.16 o 
   0   4   6       26.68       25.51      0.52 o 
   1   4   6        7.52        7.22      0.30 o 
   2   4   6       30.49       31.44      0.68 o 
   3   4   6        0.04        0.02      0.13 o 
   4   4   6        1.06        0.31      0.15 o 
   5   4   6        0.00        0.23      0.29 o 
   6   4   6        1.10        0.35      0.20 o 
  -8   5   6        2.36        1.51      0.21 o 
  -7   5   6        0.85        1.01      0.23 o 
  -6   5   6        1.58        1.86      0.26 o 
  -5   5   6       13.05       12.49      0.51 o 
  -4   5   6        9.73        9.73      0.45 o 
  -3   5   6       57.20       56.60      1.07 o 
  -2   5   6       13.19       13.28      0.82 o 
  -1   5   6        0.27        0.15      0.17 o 
   0   5   6        9.27        9.30      0.45 o 
   1   5   6        6.23        5.83      0.32 o 
   2   5   6        9.33        9.48      0.38 o 
   3   5   6       20.21       17.79      0.50 o 
 -13   1   7        1.08        1.52      0.27 o 
 -12   1   7        0.36       -0.02      0.21 o 
 -11   1   7        3.05        2.91      0.39 o 
 -10   1   7        5.22        4.99      0.53 o 
  -9   1   7        3.29        3.62      0.30 o 
  -8   1   7        5.25        4.30      0.31 o 
  -7   1   7        3.44        3.75      0.51 o 
  -6   1   7        1.10        1.96      0.34 o 
  -5   1   7        4.81        4.75      0.30 o 
  -4   1   7       17.89       18.38      0.40 o 
  -3   1   7       74.41       76.05      0.91 o 
  -2   1   7        1.74        1.61      0.13 o 
  -1   1   7       23.99       26.16      0.41 o 
   0   1   7        1.48        1.07      0.12 o 
   1   1   7       15.88       17.60      0.34 o 
   2   1   7        0.00        0.06      0.09 o 
   3   1   7       38.26       40.89      0.66 o 
   4   1   7       11.38       12.54      0.37 o 
   5   1   7       68.89       68.35      0.94 o 
   6   1   7        9.49        9.39      0.36 o 
   7   1   7       12.94       11.71      0.65 o 
   8   1   7        2.91        3.29      0.31 o 
 -13   2   7        0.02       -0.13      0.21 o 
 -12   2   7        6.21        5.08      0.33 o 
 -11   2   7        4.78        3.97      0.27 o 
 -10   2   7        0.08        0.06      0.14 o 
  -9   2   7        1.37        0.68      0.19 o 
  -8   2   7      105.24      102.21      1.20 o 
  -7   2   7       79.41       72.92      1.29 o 
  -6   2   7       56.48       53.34      0.97 o 
  -5   2   7       66.68       67.07      0.86 o 
  -4   2   7        0.01        0.33      0.29 o 
  -3   2   7        2.54        2.74      0.29 o 
  -2   2   7       34.76       37.17      0.63 o 
  -1   2   7       58.98       59.35      0.77 o 
   0   2   7        1.85        2.17      0.18 o 
   1   2   7        1.59        1.13      0.16 o 
   2   2   7        2.18        2.28      0.19 o 
   3   2   7       29.62       32.02      0.59 o 
   4   2   7        0.58        1.09      0.17 o 
   5   2   7       11.59        9.36      0.36 o 
   6   2   7        0.02        0.07      0.14 o 
   7   2   7        5.19        6.20      0.39 o 
 -11   3   7        0.15        0.54      0.17 o 
 -10   3   7        6.92        6.75      0.40 o 
  -9   3   7       12.62       11.35      0.53 o 
  -8   3   7        4.17        4.04      0.31 o 
  -7   3   7       15.64       15.10      0.53 o 
  -6   3   7       31.95       26.32      0.79 o 
  -5   3   7        0.01        0.40      0.16 o 
  -4   3   7      107.72      114.60      1.74 o 
  -3   3   7       74.67       78.80      1.23 o 
  -2   3   7       21.24       18.68      0.56 o 
  -1   3   7        5.30        6.79      0.37 o 
   0   3   7       27.32       25.99      0.53 o 
   1   3   7       46.21       46.03      0.86 o 
   2   3   7        1.49        1.60      0.19 o 
   3   3   7       11.81       10.32      0.36 o 
   4   3   7        3.84        2.81      0.23 o 
   5   3   7       21.07       19.70      0.51 o 
   6   3   7        0.02        0.32      0.19 o 
  -9   4   7       11.42       11.92      0.51 o 
  -8   4   7        6.47        6.41      0.93 o 
  -7   4   7        1.99        1.78      0.30 o 
  -6   4   7        1.70        1.16      0.24 o 
  -5   4   7        0.51        0.12      0.18 o 
  -4   4   7       15.45       17.87      0.58 o 
  -3   4   7        9.27        9.58      0.45 o 
  -2   4   7        0.83        0.82      0.23 o 
  -1   4   7        0.18        0.34      0.19 o 
   0   4   7        0.04        0.13      0.19 o 
   1   4   7        1.93        1.47      0.19 o 
   2   4   7        0.09        0.35      0.16 o 
   3   4   7        0.13        0.14      0.14 o 
   4   4   7        5.82        6.44      0.33 o 
  -3   5   7        4.60        4.88      0.37 o 
  -2   5   7        0.36        0.11      0.22 o 
 -12   0   8        1.22        0.09      0.33 o 
 -11   0   8        7.11        7.03      0.60 o 
 -10   0   8       82.73       78.52      1.90 o 
  -9   0   8       17.17       15.19      0.79 o 
  -8   0   8       93.95       88.00      1.98 o 
  -7   0   8        2.84        3.73      0.43 o 
  -6   0   8        7.44        9.76      0.63 o 
  -5   0   8        0.00       -0.12      0.21 o 
  -4   0   8      174.14      164.00      2.91 o 
  -3   0   8       11.37       10.11      0.64 o 
  -2   0   8      140.48      142.55      2.60 o 
  -1   0   8       21.19       21.63      0.56 o 
   0   0   8       14.18       15.33      0.48 o 
   1   0   8        0.43        0.61      0.22 o 
   2   0   8       52.03       58.69      1.01 o 
   3   0   8       92.34      100.19      1.45 o 
   4   0   8      134.28      138.69      2.63 o 
   5   0   8       59.24       65.82      1.69 o 
   6   0   8        0.66        1.54      0.40 o 
 -12   1   8        1.01        1.39      0.43 o 
 -11   1   8        3.27        2.27      0.31 o 
 -10   1   8        4.86        3.58      0.34 o 
  -9   1   8        0.11        0.28      0.20 o 
  -8   1   8        0.03       -0.08      0.17 o 
  -7   1   8        1.74        1.28      0.23 o 
  -6   1   8        1.50        0.94      0.37 o 
  -5   1   8        9.64       10.61      0.45 o 
  -4   1   8        2.13        2.65      0.27 o 
  -3   1   8        3.73        3.62      0.36 o 
  -2   1   8        8.08        6.72      0.35 o 
  -1   1   8        0.04       -0.11      0.11 o 
   0   1   8        1.84        1.66      0.15 o 
   1   1   8       18.24       19.04      0.45 o 
   2   1   8        1.51        1.71      0.19 o 
   3   1   8       14.48       15.55      0.44 o 
   4   1   8       86.16       89.33      1.14 o 
   5   1   8       56.53       56.88      0.89 o 
   6   1   8        2.76        2.25      0.23 o 
 -11   2   8        0.42        0.23      0.16 o 
 -10   2   8       11.51        9.57      0.89 o 
  -9   2   8        0.82        1.03      0.37 o 
  -8   2   8       68.74       64.16      1.56 o 
  -7   2   8        0.00        0.14      0.22 o 
  -6   2   8        2.37        4.14      0.34 o 
  -5   2   8        7.82        7.72      0.42 o 
  -4   2   8      115.20      123.07      1.70 o 
  -3   2   8        0.02       -0.01      0.18 o 
  -2   2   8        2.33        1.90      0.19 o 
  -1   2   8        9.26       10.13      0.43 o 
   0   2   8        5.54        4.75      0.32 o 
   1   2   8        1.37        1.72      0.28 o 
   2   2   8       35.21       38.95      0.69 o 
   3   2   8        0.16        0.13      0.14 o 
   4   2   8        6.30        6.04      0.32 o 
   5   2   8        4.15        4.09      0.28 o 
  -9   3   8        1.01        0.75      0.25 o 
  -8   3   8       47.99       41.72      0.93 o 
  -7   3   8        9.80        9.92      0.49 o 
  -6   3   8      167.99      164.68      2.15 o 
  -5   3   8        1.48        1.50      0.26 o 
  -4   3   8       79.69       77.61      1.28 o 
  -3   3   8        8.33        6.43      0.40 o 
  -2   3   8        8.25        9.43      0.45 o 
  -1   3   8        1.17        1.39      0.25 o 
   0   3   8       16.60       15.39      0.56 o 
   1   3   8       12.36       11.52      0.49 o 
   2   3   8        0.47        0.28      0.15 o 
   3   3   8        1.07        2.43      0.29 o 
  -5   4   8        6.79        6.54      0.40 o 
  -4   4   8        7.08        7.01      0.70 o 
  -3   4   8       24.39       23.73      0.95 o 
  -2   4   8        0.21        0.17      0.24 o 
  -1   4   8        0.00        0.03      0.19 o 
  -9   1   9       11.41       10.57      0.51 o 
  -8   1   9        7.36        9.58      0.50 o 
  -7   1   9        0.79        1.13      0.26 o 
  -6   1   9        0.81        0.58      0.34 o 
  -5   1   9        0.00       -0.13      0.19 o 
  -4   1   9       10.08        9.91      0.65 o 
  -3   1   9        0.11        0.04      0.19 o 
  -2   1   9        0.53        0.98      0.26 o 
  -1   1   9        1.40        1.29      0.18 o 
   0   1   9        0.52        0.49      0.29 o 
   1   1   9        5.73        7.26      0.41 o 
   2   1   9       10.66       10.95      0.40 o 
  -7   2   9        5.18        5.91      0.41 o 
  -6   2   9       15.23       16.73      0.71 o 
  -5   2   9       35.53       35.15      0.86 o 
  -4   2   9       42.03       41.61      0.93 o 
  -3   2   9        0.20        0.53      0.30 o 
  -2   2   9        0.07        0.07      0.28 o 
  -1   2   9        0.00       -0.15      0.15 o 
   0   2   9        7.30        8.52      0.44 o 
   1   2   9        0.28        0.69      0.37 o 
                                                 
